# Supplementary material for: Development and Evaluation of Bacteriophage Cocktail to Eradicate Biofilms Formed by an Extensively Drug-Resistant (XDR) Pseudomonas aeruginosa
Source: Viruses. 2023 Feb 2;15(2):427. doi: 10.3390/v15020427 (PMC9965693; doi:10.3390/v15020427)
Supplement: Supplementary file 1 [file viruses-15-00427-s001.zip]

Archive with 1 entries (1 files):
- viruses-2162488-supplementary.pdf
